# Supplementary material for: Are Internet Information Sources Helpful for Adult Crohn’s Disease Patients Regarding Nutritional Advice?
Source: J Clin Med. 2024 May 11;13(10):2834. doi: 10.3390/jcm13102834 (PMC11121864; doi:10.3390/jcm13102834)
Supplement: Supplementary file 1 [file jcm-13-02834-s001.zip]

Archive with 1 entries (1 files):
- jcm-2990536-supplementary.pdf
